# Supplementary material for: Long COVID in Children, Adults, and Vulnerable Populations: A Comprehensive Overview for an Integrated Approach
Source: Diseases. 2024 May 6;12(5):95. doi: 10.3390/diseases12050095 (PMC11120262; doi:10.3390/diseases12050095)
Supplement: Supplementary file 1 [file diseases-12-00095-s001.zip]

Archive with 1 entries (1 files):
- diseases-2969573-supplementary.pdf
